# Supplementary material for: Distribution, Sources, and Risks of Heavy Metal Contamination in Farmland Soils Surrounding Typical Industrial Areas of South Shanxi Province, China
Source: Toxics. 2025 Nov 16;13(11):984. doi: 10.3390/toxics13110984 (PMC12656453; doi:10.3390/toxics13110984)
Supplement: Supplementary file 1 [file toxics-13-00984-s001.zip]

Archive with 1 entries (1 files):
- toxics-3957889-supplementary.pdf
